# Supplementary material for: β-Adrenergic Stimulation Synchronizes a Broad Spectrum of Action Potential Firing Rates of Cardiac Pacemaker Cells toward a Higher Population Average
Source: Cells. 2021 Aug 18;10(8):2124. doi: 10.3390/cells10082124 (PMC8391682; doi:10.3390/cells10082124)
Supplement: Supplementary file 1 [file cells-10-02124-s001.zip]

Archive with 10 entries (10 files):
- Suppl_Figures_S1-S4.pdf
- Suppl_Table_S1.pdf
- Video1_Fig1A_control_fr256-623.mp4
- Video2_Fig1B_iso_fr326-693.mp4
- Video3_Fig1C_control_fr350-700.mp4
- Video4_Fig1D_iso_fr1700-2050.mp4
- Video5_Fig1E_control_fr232-599.mp4
- Video6_Fig1F_iso_fr340-707.mp4
- Video7_Fig2A_control_fr218-814.mp4
- Video8_Fig2B_iso_fr368-964.mp4
